# Supplementary material for: IL-10 Modulates the Expression and Activation of Pattern Recognition Receptors in Mast Cells
Source: Int J Mol Sci. 2023 Jun 8;24(12):9875. doi: 10.3390/ijms24129875 (PMC10298310; doi:10.3390/ijms24129875)
Supplement: Supplementary file 1 [file ijms-24-09875-s001.zip]

Archive with 1 entries (1 files):
- ijms-2392298-supplemenatry materials.pdf
